# Supplementary material for: Expression of Dopamine-Related Genes in Four Human Brain Regions
Source: Brain Sci. 2020 Aug 18;10(8):567. doi: 10.3390/brainsci10080567 (PMC7465182; doi:10.3390/brainsci10080567)
Supplement: Supplementary file 1 [file brainsci-10-00567-s001.zip]

Archive with 4 entries (4 files):
- Supplementary Figure 1.pdf
- Supplementary Table 1.docx
- Supplementary Table 2.docx
- Supplementary Table 3.docx
